# Supplementary material for: Residue Behavior of Methoxyfenozide and Pymetrozine in Chinese Cabbage and Their Health Risk Assessment
Source: Foods. 2022 Sep 26;11(19):2995. doi: 10.3390/foods11192995 (PMC9563777; doi:10.3390/foods11192995)
Supplement: Supplementary file 1 [file foods-11-02995-s001.zip]

Archive with 1 entries (1 files):
- foods-1905894-supplementary.pdf
